# Supplementary material for: An exploratory qualitative pilot study assessing treatment-seeking behavior for generalized anxiety symptoms among people living with HIV/AIDS in Tanzania
Source: PLOS Ment Health. 2025 Oct 6;2(10):e0000348. doi: 10.1371/journal.pmen.0000348 (PMC12798625; doi:10.1371/journal.pmen.0000348)
Supplement: S2 File — (CSV) [file pmen.0000348.s003.csv]

record_id	date_of_interview_v3_v1	name_of_ctc_v3_v1	sex_v3_v1	year_since_initiated_on_ar_v3_v1	what_is_your_level_of_educ_v3_v1	what_is_your_marital_statu_v3_v1	who_do_you_currently_live_v3_v1	do_you_have_any_employment_v3_v1	distance_to_clinic	any_comorbid_diseases_v3_v1	viral_load_v3_v1___1	viral_load_v3_v1___2	feeling_nervous_anxious_or_v3_v1	not_being_able_to_stop_or_v3_v1	worrying_too_much_about_di_v3_v1	trouble_relaxing_v3_v1	being_so_restless_that_it_v3_v1	becoming_easily_annoyed_or_v3_v1	feeling_afraid_as_if_somet_v3_v1	anxiety_level_v3_v1	low_anxiety_level_v3_v1	high_anxiety_level_if_grea_v3_v1	ctc_study_baseline_complete	date_of_interview	name_of_ctc	sex	year_since_initiated_on_ar	what_is_your_level_of_educ	what_is_your_marital_statu	who_do_you_currently_live	do_you_have_any_employment	a_was_there_a_challenge_wi	any_comorbid_diseases	type_of_medication_used_in___1	type_of_medication_used_in___2	type_of_medication_used_in___3	type_of_medication_used_in___4	type_of_medication_used_in___5	was_medication_easy_to_get	was_there_a_challenge_in_t	did_you_have_a_challenge_i	did_you_receive_psychother	what_type_of_psychotherapy	who_provide_the_psychother___1	who_provide_the_psychother___2	who_provide_the_psychother___3	viral_load___1	viral_load___2	feeling_nervous_anxious_or
1	7/20/2024	1	1	30	1	3	3	0	1	0	0	0	0	0	0	0	0	0	0	0	1	0	2											0	0	0	0	0						0	0	0	0	0
2	8/19/2024	1	2	30	2	3	3	0	0	0	0	0	0	0	0	0	0	0	0	0	1	0	2											0	0	0	0	0						0	0	0	0	0
3	4/5/2024	1	2	30	2	3	3	0	0	0	0	0	0	0	0	0	0	0	0	0	1	0	2											0	0	0	0	0						0	0	0	0	0
4	8/19/2024	1	1	30	2	3	3	0	0	0	0	0	0	0	0	0	0	0	0	0	1	0	2											0	0	0	0	0						0	0	0	0	0
5	8/13/2024	1	2		1	1	3	0	0	0	0	0	2	2	2	0	0	2	0	8	1	0	2											0	0	0	0	0						0	0	0	0	0
6	12/7/2023	1	2	30	1	3	3	0	0	0	0	0	0	0	0	0	0	0	0	0	1	0	2											0	0	0	0	0						0	0	0	0	0
7	8/5/2024	2	2	7	2	1	3	1	1	1	0	0	3	3	0	1	1	1	0	9	1	0	2											0	0	0	0	0						0	0	0	0	0
8	6/17/2024	1	1	30	2	1	1	0	1	0	0	0	0	0	0	0	0	0	0	0	1	0	2											0	0	0	0	0						0	0	0	0	0
9	7/5/2024	1	2	30	2	3	3	0	0	0	0	0	0	0	0	0	0	0	0	0	1	0	2											0	0	0	0	0						0	0	0	0	0
10	7/3/2024	1	1	30	1	3	3	0	0	0	0	0	0	0	0	0	0	0	0	0	1	0	2											0	0	0	0	0						0	0	0	0	0
11	8/6/2024	1	2	30	2	3	3	0	0	0	0	0	0	0	0	0	0	0	0	0	1	0	2											0	0	0	0	0						0	0	0	0	0
12	5/12/2024	1	1	30	2	3	3	0	1	0	0	0	3	3	3	2	2	2	3	18	0	1	2											0	0	0	0	0						0	0	0	0	0
13	7/18/2024	1	2	30	3	4	1	1	0	0	0	0	1	1	1	1	1	1	1	7	1	0	2											0	0	0	0	0						0	0	0	0	0
14	6/24/2024	1	2	3	2	3	3	0	0	0	0	0	0	0	0	0	0	0	0	0	1	0	2											0	0	0	0	0						0	0	0	0	0
15	12/19/2023	1	2	11	1	5	1	0	1	0	0	0	1	1	1	1	1	1	1	7	1	0	2											0	0	0	0	0						0	0	0	0	0
16	5/29/2024	1	2	30	3	3	3	1	0	0	0	0	0	0	0	0	0	0	0	0	1	0	2											0	0	0	0	0						0	0	0	0	0
17	6/19/2024	1	2	30	1	3	3	0	0	0	0	0	0	0	0	0	0	0	0	0	1	0	2											0	0	0	0	0						0	0	0	0	0
18	8/28/2024	1	1	30	3	3	3	0	0	0	0	0	0	0	0	0	0	0	0	0	1	0	2											0	0	0	0	0						0	0	0	0	0
19	6/28/2024	1	2	30	3	3	3	0	0	0	0	0	0	0	0	0	0	0	0	0	1	0	2											0	0	0	0	0						0	0	0	0	0
20	8/4/2024	1	1	30	2	3	3	0	0	0	0	0	0	0	0	0	0	0	0	0	1	0	2											0	0	0	0	0						0	0	0	0	0
21	8/24/2024	1	1	30	2	3	3	0	0	0	0	0	0	0	0	0	0	0	0	0	1	0	2											0	0	0	0	0						0	0	0	0	0
22	5/27/2024	1	1	30	2	1	3	0	0	0	0	0	0	0	0	0	0	0	0	0	1	0	2											0	0	0	0	0						0	0	0	0	0
23	4/15/2024	1	2	30	1	5	3	0	1	0	0	0	2	2	2	2	2	2	2	14	0	1	2											0	0	0	0	0						0	0	0	0	0
24	6/17/2024	1	2	20	3	1	3	0	0	0	0	0	0	0	0	0	0	0	0	0	1	0	2											0	0	0	0	0						0	0	0	0	0
25	12/11/2023	1	2	30	1	4	1	0	0	1	0	0	0	0	0	0	0	0	0	0	1	0	2											0	0	0	0	0						0	0	0	0	0
26	6/29/2024	1	2	30	1	5	3	0		0	0	0	0	0	0	0	0	0	0	0	1	0	2											0	0	0	0	0						0	0	0	0	0
27	9/1/2024	1	1	30	1	3	3	0	0	0	0	0	0	0	0	0	0	0	0	0	1	0	2											0	0	0	0	0						0	0	0	0	0
28	7/20/2024	1	1	30	2	3	3	0	0	1	0	0	0	0	0	0	0	0	0	0	1	0	2											0	0	0	0	0						0	0	0	0	0
29	6/18/2024	1	2	30	1	3	1	0	0	0	0	0	0	0	0	0	0	0	0	0	1	0	2											0	0	0	0	0						0	0	0	0	0
30	7/25/2024	1	2	30	1	5	3	0	0	0	0	0	0	0	0	0	0	0	0	0	1	0	2											0	0	0	0	0						0	0	0	0	0
31	1/14/2024	1	1	30	2	2	3	1	0	0	0	0	0	0	0	0	0	0	0	0	1	0	2											0	0	0	0	0						0	0	0	0	0
32	6/23/2024	1	1	30	2	1	3	0	1	0	0	0	0	0	0	0	0	0	0	0	1	0	2											0	0	0	0	0						0	0	0	0	0
33	7/16/2024	1	1	30	2	3	3	0	0	0	0	0	0	0	0	0	0	0	0	0	1	0	2											0	0	0	0	0						0	0	0	0	0
34	7/13/2024	1	2	30	2	3	3	0	0	0	0	0	0	0	0	0	0	0	0	0	1	0	2											0	0	0	0	0						0	0	0	0	0
35	8/15/2024	1	2	30	2	5	3	0	0	0	0	0	0	0	0	0	0	0	1	1	1	0	2											0	0	0	0	0						0	0	0	0	0
36	3/24/2024	1	2	30	1	2	3	0	0	0	0	0	0	0	0	0	0	0	0	0	1	0	2											0	0	0	0	0						0	0	0	0	0
37	4/13/2024	1	2	24	1	4	3	0	1	0	0	0	2	1	2	1	1	1	2	10	0	1	2											0	0	0	0	0						0	0	0	0	0
38	6/15/2024	1	2	24	2	4	1	0	0	0	0	0	0	0	0	0	0	0	0	0	1	0	2											0	0	0	0	0						0	0	0	0	0
39	8/4/2024	1	1	30	2	3	3	0	0	0	0	0	0	0	0	0	0	0	0	0	1	0	2											0	0	0	0	0						0	0	0	0	0
40	1/6/2024	1	2	30	1	4	3	0	0	0	0	0	0	0	0	0	0	0	0	0	1	0	2											0	0	0	0	0						0	0	0	0	0
41	11/12/2023	1	1	30	1	3	3	0	0	0	0	0	0	0	0	0	0	0	0	0	1	0	2											0	0	0	0	0						0	0	0	0	0
42	7/15/2024	1	1	40	1	3	3	0	0	0	0	0	0	0	0	0	0	0	0	0	1	0	2											0	0	0	0	0						0	0	0	0	0
43	7/2/2024	2	1	96	3	3	2	1	0	0	0	0	0	0	0	0	0	0	1	1	1	0	2											0	0	0	0	0						0	0	0	0	0
44	8/30/2024	2	2	144	1	3	2	0	0	1	0	0	0	0	0	0	1	0	0	1	1	0	2											0	0	0	0	0						0	0	0	0	0
45	9/11/2024	2	2	72	1	5	1	0	0	0	0	0	0	0	0	0	0	1	0	1	1	0	2											0	0	0	0	0						0	0	0	0	0
46	9/8/2024	2	2	120	1	5	3	0	0	1	0	0	0	0	0	0	0	1	0	1	1	0	2											0	0	0	0	0						0	0	0	0	0
47	7/16/2024	2	2	228	1	4	3	0	1	0	0	0	0	0	1	1	1	0	0	3	1	0	2											0	0	0	0	0						0	0	0	0	0
48	8/23/2024	2	1	36	1	3	3	0	0	0	0	0	0	0	0	1	0	0	0	1	1	0	2											0	0	0	0	0						0	0	0	0	0
49	11/9/2023	2	1	12	1	5	3	1	0	0	0	0	0	0	0	0	0	1	0	1	1	0	2											0	0	0	0	0						0	0	0	0	0
50	8/27/2024	2	1	108	1	4	1	0	0	0	0	0	3	2	2	1	0	1	1	10	0	1	2	10/5/2024	2	2	108	1	4	1	0		0	0	0	0	1	0	0	1	0	0		0	0	0	0	0	1
51	8/31/2024	2	2	120	4	3	3	0	0	0	0	0	0	0	0	1	0	1	0	2	1	0	2											0	0	0	0	0						0	0	0	0	0
52	6/26/2024	2	2	60	1	3	3	0	0	0	0	0	0	0	1	0	0	1	0	2	1	0	2											0	0	0	0	0						0	0	0	0	0
53	12/30/2023	2	1	60	1	3	3	0	0	0	0	0	0	0	0	1	1	0	0	2	1	0	2											0	0	0	0	0						0	0	0	0	0
54	5/1/2024	2	1	60	2	3	3	0	0	0	0	0	0	0	0	1	0	1	0	2	1	0	2											0	0	0	0	0						0	0	0	0	0
55	8/12/2024	2	2	156	2	5	3	0	0	0	0	0	0	1	0	0	0	1	0	2	1	0	2											0	0	0	0	0						0	0	0	0	0
56	6/21/2024	2	2	132	1	4	3	0	0	0	0	0	2	1	2	1	1	2	2	11	0	1	2											0	0	0	0	0						0	0	0	0	0
57	6/18/2024	2	2	72	2	4	3	0	0	1	0	0	2	2	2	1	0	2	2	11	0	1	2											0	0	0	0	0						0	0	0	0	0
58	7/17/2024	1	2	30	2	3	2	0	0	0	1	0	0	0	0	0	0	0	2	2	1	0	2											0	0	0	0	0						0	0	0	0	0
59	11/25/2023	1	2	23	1	5	1	0	1	1	0	0	0	1	1	1	1	2	3	9	1	0	2											0	0	0	0	0						0	0	0	0	0
60	7/14/2024	2	2	48	2	3	3	0	0	0	0	0	0	0	0	0	0	1	0	1	1	0	2											0	0	0	0	0						0	0	0	0	0
61	10/9/2023	2	2	198	1	1	1	0	0	1	0	0	1	0	1	1	1	1	1	6	1	0	2											0	0	0	0	0						0	0	0	0	0
62	12/14/2023	2	1	168	2	5	1	0	1	0	1	0	0	0	0	0	0	0	0	0	1	0	2											0	0	0	0	0						0	0	0	0	0
63	5/12/2024	2	1	36	2	2	2	1	1	0	0	0	0	1	1	0	0	1	0	3	1	0	2											0	0	0	0	0						0	0	0	0	0
64	6/18/2024	2	1	180	1	5	1	0	0	0	0	0	1	1	2	0	0	1	1	6	1	0	2											0	0	0	0	0						0	0	0	0	0
65	7/9/2024	2	2	36	1	1	1	1	0	0	0	0	0	0	0	0	0	0	0	0	1	0	2											0	0	0	0	0						0	0	0	0	0
66	5/11/2024	1	2	180	1	5	1	0	0	0	0	0	1	0	0	0	0	0	0	1	1	0	2											0	0	0	0	0						0	0	0	0	0
67	6/26/2024	2	2	48	1	4	3	0	1	1	0	0	1	0	0	0	0	0	1	2	1	0	2											0	0	0	0	0						0	0	0	0	0
68	7/16/2024	2	2	6	2	1	3	0	0	0	0	0	3	1	1	0	0	1	0	6	1	0	2											0	0	0	0	0						0	0	0	0	0
69	5/8/2024	2	2	12	1	3	2	0	1	0	0	0	0	0	0	0	0	3	1	4	1	0	2											0	0	0	0	0						0	0	0	0	0
70	5/11/2024	2	2	36	2	1	3	0	0	0	0	0	0	0	0	0	0	0	0	0	1	0	2											0	0	0	0	0						0	0	0	0	0
71	12/12/2023	2	2	24	1	3	2	1	0	0	0	0	0	0	0	0	0	0	0	0	1	0	2											0	0	0	0	0						0	0	0	0	0
72	8/8/2024	2	1	252	1	3	2	1	0	0	0	0	1	0	1	0	0	1	1	4	1	0	2											0	0	0	0	0						0	0	0	0	0
73	8/7/2024	2	2	30	1	4	3	1	0	0	0	0	0	0	0	0	0	0	0	0	1	0	2											0	0	0	0	0						0	0	0	0	0
74	7/31/2024	2	1	120	1	3	2	1	1	0	0	0	0	0	0	0	0	0	0	0	1	0	2											0	0	0	0	0						0	0	0	0	0
75	4/24/2024	2	2	6	1	4	3	1	0	0	0	0	1	0	1	1	0	1	0	4	1	0	2											0	0	0	0	0						0	0	0	0	0
76	7/18/2024	2	2	216	4	1	3	1	0	0	0	0	1	1	0	1	0	0	0	3	1	0	2											0	0	0	0	0						0	0	0	0	0
77	5/2/2024	2	2	216	1	5	1	1	1	0	0	0	0	0	1	0	0	0	1	2	1	0	2											0	0	0	0	0						0	0	0	0	0
78	6/25/2024	2	2	2007	4	5	3	1	0	1	0	0	1	0	0	0	1	3	1	6	1	0	2											0	0	0	0	0						0	0	0	0	0
79	2/17/2024	2	1	24	2	5	1	0	0	1	0	0	2	2	1	1	1	2	1	10	0	1	2	4/20/2024	2	1	24	2	5	3	0	0	1	0	0	0	1	0	1	0	0	0		0	0	0	0	0	1
80	8/20/2024	2	2	6	1	3	2	1	1	0	0	0	0	0	0	0	0	0	0	0	1	0	2											0	0	0	0	0						0	0	0	0	0
81	6/10/2024	2	1	72	3	3	3	1	1	0	0	0	0	0	0	0	0	0	0	0	1	0	2											0	0	0	0	0						0	0	0	0	0
82	5/2/2024		2	204	1	3	2	1	1	1	0	0	0	0	0	0	0	1	0	1	1	0	2											0	0	0	0	0						0	0	0	0	0
83	7/31/2024	2	2	216	1	3	2	1	0	0	0	0	0	0	1	1	1	3	1	7	1	0	2											0	0	0	0	0						0	0	0	0	0
84	5/9/2024	2	2	48	4	4	3	0	0	0	0	0	0	1	0	1	0	1	0	3	1	0	2											0	0	0	0	0						0	0	0	0	0
85	5/28/2024	2	1	204	3	1	3	1	0	0	0	0	0	0	0	0	0	0	0	0	1	0	2											0	0	0	0	0						0	0	0	0	0
86	7/30/2024	2	2	6	3	1	3	1	0	1	0	0	0	0	0	0	0	1	1	2	1	0	2											0	0	0	0	0						0	0	0	0	0
87	10/13/2023	2	2	96	1	5	3	0	0	0	0	0	0	0	0	0	1	1	0	2	1	0	2											0	0	0	0	0						0	0	0	0	0
88	8/6/2024	2	2	9	1	3	2	0	1	1	0	0	1	2	3	3	0	1	2	12	0	1	2											0	0	0	0	0						0	0	0	0	0
89	5/4/2024	2	2	2000	1	5	3	0	0	1	0	0	3	0	3	1	1	3	0	11	0	1	2											0	0	0	0	0						0	0	0	0	0
90	7/30/2024	2	2	2018	2	4	3	1	0	0	0	0	0	0	0	0	0	0	0	0	1	0	2											0	0	0	0	0						0	0	0	0	0
91	6/3/2024	2	2	84	1	5	1	0	0	1	0	0	1	2	0	2	0	0	0	5	1	0	2											0	0	0	0	0						0	0	0	0	0
92	7/14/2024	2	2	6	1	1	3	0	1	0	0	0	0	1	0	0	0	0	1	2	1	0	2											0	0	0	0	0						0	0	0	0	0
93	6/24/2024	2	2	84	2	5	3	1	0	0	0	0	0	0	0	0	0	0	0	0	1	0	2											0	0	0	0	0						0	0	0	0	0
94	6/1/2024	2	2	8	2	1	3	0	0	0	0	0	0	0	0	0	0	0	0	0	1	0	2											0	0	0	0	0						0	0	0	0	0
95	1/19/2024	2	1	144	1	3	2	1	1	0	0	0	0	0	0	0	0	1	0	1	1	0	2											0	0	0	0	0						0	0	0	0	0
96	5/13/2024	2	2	72	1	3	2	0	1	0	0	0	1	1	0	0	0	3	2	7	1	0	2											0	0	0	0	0						0	0	0	0	0
97	6/7/2024	2	1	48	4	4	1	1	1	0	0	0	0	0	0	0	0	0	0	0	1	0	2											0	0	0	0	0						0	0	0	0	0
98	8/17/2024	2	2	6	1	4	1	1	0	0	0	0	2	2	2	1	1	2	1	11	0	1	2											0	0	0	0	0						0	0	0	0	0
99	8/8/2024	2	2	6	1	1	3	1	0	0	0	0	0	0	3	0	1	0	0	4	1	0	2											0	0	0	0	0						0	0	0	0	0
100	6/17/2024	2	2	60	1	1	3	0	1	0	0	0	0	0	1	0	0	1	0	2	1	0	2											0	0	0	0	0						0	0	0	0	0
101	6/28/2024	1	1	120	1	3	2	1	1	0	0	0	1	0	1	1	1	1	0	5	1	0	2											0	0	0	0	0						0	0	0	0	0
102	7/25/2024	2	1	108	1	3	2	0	0	0	0	0	0	1	1	0	0	0	0	2	1	0	2											0	0	0	0	0						0	0	0	0	0
103	5/31/2024	2	2	228	1	1	1	1	0	0	0	0	0	0	0	0	0	1	0	1	1	0	2											0	0	0	0	0						0	0	0	0	0
104	1/5/2024	2	2	6	3	5	1	1	0	1	0	0	1	1	0	0	1	0	0	3	1	0	2											0	0	0	0	0						0	0	0	0	0
105	6/1/2024	2	2	60	1	4	3	0	0	0	0	0	0	0	0	0	0	0	0	0	1	0	2											0	0	0	0	0						0	0	0	0	0
106	7/9/2024	2	1	240	1	4	3	1	0	0	0	0	0	0	0	0	0	0	1	1	1	0	2											0	0	0	0	0						0	0	0	0	0
107	8/3/2024	2	1	1997	1	3	3	0	1	0	0	0	1	1	0	0	0	0	0	2	1	0	2											0	0	0	0	0						0	0	0	0	0
108	5/9/2024	2	2	300	1	5	3	1	0	0	0	0	0	0	0	0	0	1	0	1	1	0	2											0	0	0	0	0						0	0	0	0	0
109	6/24/2024	2	2	2016	1	3	2	0	1	0	0	0	0	1	1	0	0	1	0	3	1	0	2											0	0	0	0	0						0	0	0	0	0
110	5/13/2024	2	2	6	2	1	3	1	0	0	0	0	0	0	0	0	0	1	0	1	1	0	2											0	0	0	0	0						0	0	0	0	0
111	7/18/2024	2	2	240	1	5	3	1	1	1	0	0	1	1	1	0	0	1	0	4	1	0	2											0	0	0	0	0						0	0	0	0	0
112	10/31/2023	2	2	96	3	3	2	1	0	0	0	0	0	0	1	0	0	1	1	3	1	0	2											0	0	0	0	0						0	0	0	0	0
113	7/9/2024	2	2	6	1	5	3	0	0	0	0	0	0	1	0	0	0	0	0	1	1	0	2											0	0	0	0	0						0	0	0	0	0
114	5/18/2024	2	1	196	2	3	2	0	0	0	0	0	0	0	1	1	1	1	0	4	1	0	2											0	0	0	0	0						0	0	0	0	0
115	8/21/2024	2	2	18	1	5	1	0	0	1	0	0	1	3	0	1	1	1	0	7	1	0	2											0	0	0	0	0						0	0	0	0	0
116	8/1/2024	2	2	96	2	3	2	1	1	1	0	0	0	1	1	1	0	0	0	3	1	0	2											0	0	0	0	0						0	0	0	0	0
117	5/12/2024	2	2	132	1	4	3	0	1	1	0	0	3	1	1	1	1	1	0	8	1	0	2											0	0	0	0	0						0	0	0	0	0
118	6/29/2024	2	2	120	2	1	1	1	0	0	0	0	3	2	2	0	2	1	1	11	0	1	2	7/21/2024	2	2	120	2	1	1	1	0	0	0	0	0	1	0	1	0	0	0		0	0	1	0	0	1
119	5/25/2024	2	2	120	2	1	1	1	1	0	0	0	1	1	1	0	0	0	0	3	1	0	2											0	0	0	0	0						0	0	0	0	0
120	5/20/2024	2	2	180	2	3	2	1	0	0	0	0	0	0	0	0	0	0	0	0	1	0	2											0	0	0	0	0						0	0	0	0	0
121	5/3/2024	2	2	8	1	3	2	1	0	0	0	0	0	0	0	0	0	1	1	2	1	0	2											0	0	0	0	0						0	0	0	0	0
122	6/1/2024	2	2	96	1	3	2	1	0	0	0	0	1	0	0	0	0	1	0	2	1	0	2											0	0	0	0	0						0	0	0	0	0
123	8/24/2024	2	1	180	2	4	3	1	0	0	0	0	0	0	1	0	1	0	0	2	1	0	2											0	0	0	0	0						0	0	0	0	0
124	7/17/2024	2	2	8	1	1	1	1	0	0	0	0	1	0	0	0	0	0	0	1	1	0	2											0	0	0	0	0						0	0	0	0	0
125	5/18/2024	2	1	120	1	3	2	1	0	0	0	0	1	0	0	0	0	0	0	1	1	0	2											0	0	0	0	0						0	0	0	0	0
126	8/3/2024	2	2	6	1	4	3	1	0	1	0	0	2	1	0	2	0	1	0	6	1	0	2											0	0	0	0	0						0	0	0	0	0
127	5/14/2024	2	2	120	2	1	3	1	0	0	0	0	0	1	1	0	0	0	0	2	1	0	2											0	0	0	0	0						0	0	0	0	0
128	5/16/2024	2	1	24	2	5	3	1	0	0	0	0	0	0	0	0	0	1	1	2	1	0	2											0	0	0	0	0						0	0	0	0	0
129	8/9/2024	2	1	120	1	3	2	1	0	0	0	0	1	0	0	0	0	1	0	2	1	0	2											0	0	0	0	0						0	0	0	0	0
130	7/1/2024	2	2	240	1	3	2	0	1	0	0	0	0	0	1	0	0	0	0	1	1	0	2											0	0	0	0	0						0	0	0	0	0
131	8/9/2024	2	1	84	2	1	3	1	1	0	0	0	0	1	0	0	1	0	0	2	1	0	2											0	0	0	0	0						0	0	0	0	0
132	6/2/2024	2	1	84	1	4	1	1	1	0	0	0	0	1	1	1	0	0	0	3	1	0	2											0	0	0	0	0						0	0	0	0	0
133	8/2/2024	2	1	12	2	1	1	1	0	0	0	0	0	0	0	1	0	0	0	1	1	0	2											0	0	0	0	0						0	0	0	0	0
134	7/14/2024	2	1	6	2	3	2	1	0	0	0	0	0	1	1	0	0	0	0	2	1	0	2											0	0	0	0	0						0	0	0	0	0
135	7/14/2024	2	2	6	4	4	3	0	0	0	0	0	0	1	0	0	0	0	0	1	1	0	2											0	0	0	0	0						0	0	0	0	0
136	6/3/2024	2	2	180	1	3	2	0	0	0	0	0	0	0	0	1	0	0	0	1	1	0	2											0	0	0	0	0						0	0	0	0	0
137	8/2/2024	2	2	48	1	5	1	0	1	0	0	0	0	1	1	1	1	0	1	5	1	0	2											0	0	0	0	0						0	0	0	0	0
138	7/3/2024	2	2	12	1	4	1	1	1	0	0	0	1	1	1	2	1	0	0	6	1	0	2											0	0	0	0	0						0	0	0	0	0
139	6/23/2024	2	2	168	1	3	2	1	1	1	0	0	1	1	2	1	1	1	1	8	1	0	2											0	0	0	0	0						0	0	0	0	0
140	11/11/2023	2	2	158	1	5	3	0	0	0	0	0	0	1	1	0	0	2	0	4	1	0	2											0	0	0	0	0						0	0	0	0	0
141	6/26/2024	2	2	168	1	1	1	1	0	0	0	0	1	2	0	0	0	0	0	3	1	0	2											0	0	0	0	0						0	0	0	0	0
142	6/3/2024	2	2	240	1	4	3	1	1	0	0	0	0	0	1	0	1	1	2	5	1	0	2											0	0	0	0	0						0	0	0	0	0
143	5/30/2024	2	2	138	1	5	3	0	1	0	0	0	1	1	0	1	1	2	0	6	1	0	2											0	0	0	0	0						0	0	0	0	0
144	5/26/2024	2	2	36	3	1	3	1	0	0	0	0	0	0	1	0	0	0	0	1	1	0	2											0	0	0	0	0						0	0	0	0	0
145	12/19/2023	2	2	156	1	5	3	0	0	1	1	0	0	1	0	1	1	0	0	3	1	0	2											0	0	0	0	0						0	0	0	0	0
146	8/15/2024	2	2	158	2	4	1	0	0	0	1	0	2	1	1	0	0	0	0	4	1	0	2											0	0	0	0	0						0	0	0	0	0
147	6/10/2024	2	2	120	1	3	2	1	1	0	0	0	1	0	1	0	0	0	0	2	1	0	2											0	0	0	0	0						0	0	0	0	0
148	12/29/2023	2	2	158	2	1	3	1	0	0	0	0	0	0	0	0	0	0	1	1	1	0	2											0	0	0	0	0						0	0	0	0	0
149	12/27/2023	2	2	84	1	5	3	1	0	0	0	0	0	0	1	1	0	0	1	3	1	0	2											0	0	0	0	0						0	0	0	0	0
150	10/26/2023	2	2	336	1	4	3	0	0	0	0	0	0	0	0	0	0	0	0	0	1	0	2											0	0	0	0	0						0	0	0	0	0
151	6/5/2024	2	2	7	3	3	3	0	0	0	0	0	0	0	0	0	0	0	0	0	1	0	2											0	0	0	0	0						0	0	0	0	0
152	5/5/2024	2	2	60	2	2	2	1	0	0	0	0	0	0	1	0	0	0	0	1	1	0	2											0	0	0	0	0						0	0	0	0	0
153	6/15/2024	2	2	120	1	4	3	0	0	0	0	0	1	0	1	0	0	1	0	3	1	0	2											0	0	0	0	0						0	0	0	0	0
154	7/24/2024	2	2	84	1	4	3	0	0	0	0	0	1	0	1	1	0	1	1	5	1	0	2											0	0	0	0	0						0	0	0	0	0
155	5/30/2024	2	2	72	1	4	1	0	0	0	0	0	2	1	2	1	1	2	1	10	0	1	2											0	0	0	0	0						0	0	0	0	0
156	6/3/2024	2	2	96	1	4	3	0	0	0	0	0	3	1	1	3	1	0	3	12	0	1	2											0	0	0	0	0						0	0	0	0	0
157	1/27/2024	2	2	180	1	1	3	0	0	0	0	0	0	0	0	0	0	2	0	2	1	0	2											0	0	0	0	0						0	0	0	0	0
158	7/1/2024	2	1	6	2	3	2	1	0	0	0	0	0	0	0	0	0	0	0	0	1	0	2											0	0	0	0	0						0	0	0	0	0
159	8/16/2024	2	2	240	1	4	3	0	0	0	0	0	1	1	2	0	0	1	1	6	1	0	2											0	0	0	0	0						0	0	0	0	0
160	6/18/2024	2	2	84	1	4	3	0	0	0	0	0	1	0	0	1	1	1	1	5	1	0	2											0	0	0	0	0						0	0	0	0	0
161	8/15/2024	2	1	158	3	1	3	0	0	0	0	0	1	0	0	0	0	1	1	3	1	0	2											0	0	0	0	0						0	0	0	0	0
162	8/20/2024	2	2	24	2	1	3	1	0	0	0	0	0	0	1	0	0	1	1	3	1	0	2											0	0	0	0	0						0	0	0	0	0
163	6/15/2024	2	1	180	3	1	3	1	0	0	0	0	0	0	0	0	0	0	1	1	1	0	2											0	0	0	0	0						0	0	0	0	0
164	8/26/2024	2	2	72	1	3	2	0	0	0	0	0	1	0	1	0	0	1	1	4	1	0	2											0	0	0	0	0						0	0	0	0	0
165	6/10/2024	2	2	240	1	5	3	0	0	0	0	0	0	0	1	0	1	0	1	3	1	0	2											0	0	0	0	0						0	0	0	0	0
166	6/24/2024	2	2	12	2	5	3	1	0	1	0	0	0	0	0	0	1	0	0	1	1	0	2											0	0	0	0	0						0	0	0	0	0
167	5/13/2024	2	2	48	1	4	3	1	0	0	0	0	0	0	1	1	1	2	1	6	1	0	2											0	0	0	0	0						0	0	0	0	0
168	5/14/2024	2	2	134	2	1	3	0	0	0	0	0	0	0	0	0	0	1	0	1	1	0	2											0	0	0	0	0						0	0	0	0	0
169	5/20/2024	2	2	2001	2	1	3	1	0	0	0	0	0	0	1	1	1	1	1	5	1	0	2											0	0	0	0	0						0	0	0	0	0
170	6/2/2024	2	2	108	2	3	2	0	0	0	0	0	3	3	3	3	3	3	3	21	0	1	2	7/28/2024	2	2	108	2	3	2	0	0	0	0	0	0	1	0	1	0	0	0		0	0	0	0	0	2
171	5/12/2024	2	2	204	1	1	3	1	0	0	0	0	0	0	0	0	0	0	0	0	1	0	2											0	0	0	0	0						0	0	0	0	0
172	7/28/2024	2	2	120	2	5	3	1	0	1	0	0	1	1	1	0	0	0	1	4	1	0	2											0	0	0	0	0						0	0	0	0	0
173	5/1/2024	2	2	204	4	5	3	1	0	0	0	0	0	0	1	0	0	0	0	1	1	0	2											0	0	0	0	0						0	0	0	0	0
174	7/9/2024	2	1	120	3	3	2	1	0	0	0	0	0	0	0	0	0	1	0	1	1	0	2											0	0	0	0	0						0	0	0	0	0
175	8/11/2024	2	2	72	1	3	3	1	0	0	0	0	1	1	1	1	1	2	0	7	1	0	2											0	0	0	0	0						0	0	0	0	0
176	4/4/2024	2	2	192	2	5	3	1	0	0	0	0	0	0	0	0	0	0	0	0	1	0	2											0	0	0	0	0						0	0	0	0	0
177	8/15/2024	2	2	36	1	4	3	0	0	0	0	0	0	0	0	0	0	0	0	0	1	0	2											0	0	0	0	0						0	0	0	0	0
178	8/29/2024	2	2	12	2	1	3	0	0	0	0	0	0	0	0	0	0	1	0	1	1	0	2											0	0	0	0	0						0	0	0	0	0
179	8/22/2024	2	2	48	2	1	1	1	0	0	0	0	1	2	1	1	1	0	1	7	1	0	2											0	0	0	0	0						0	0	0	0	0
180	8/22/2024	2	2	168	1	3	2	0	0	0	0	0	0	0	0	0	0	0	0	0	1	0	2											0	0	0	0	0						0	0	0	0	0
181	7/13/2024	2	2	132	2	3	2	1	0	0	0	0	1	0	0	0	1	0	1	3	1	0	2											0	0	0	0	0						0	0	0	0	0
182	6/14/2024	2	2	48	2	5	3	1	0	0	0	0	0	0	0	1	0	3	0	4	1	0	2											0	0	0	0	0						0	0	0	0	0
183	6/24/2024	2	2	132	1	3	2	0	0	1	0	0	0	0	0	0	0	0	0	0	1	0	2											0	0	0	0	0						0	0	0	0	0
184	8/2/2024	2	2	120	1	4	3	0	0	1	0	0	0	0	0	0	0	0	0	0	1	0	2											0	0	0	0	0						0	0	0	0	0
185	6/13/2024	2	2	228	1	3	2	0	0	1	0	0	0	0	0	0	0	2	0	2	1	0	2											0	0	0	0	0						0	0	0	0	0
186	8/11/2024	2	1	60	1	3	2	0	0	0	0	0	1	0	0	0	0	0	1	2	1	0	2											0	0	0	0	0						0	0	0	0	0
187	1/6/2024	2	2	72	3	3	2	1	0	0	0	0	0	0	0	0	0	1	0	1	1	0	2											0	0	0	0	0						0	0	0	0	0
188	6/25/2024	2	2	6	2	2	2	0	0	0	0	0	0	0	0	0	0	1	0	1	1	0	2											0	0	0	0	0						0	0	0	0	0
189	7/30/2024	2	2	36	1	4	3	1	0	0	0	0	0	0	0	0	0	1	0	1	1	0	2											0	0	0	0	0						0	0	0	0	0
190	6/19/2024	2	2	132	1	3	2	0	0	0	0	0	2	0	1	0	0	0	0	3	1	0	2											0	0	0	0	0						0	0	0	0	0
191	6/22/2024	2	2	6	1	4	3	0	0	0	0	0	0	0	0	0	0	0	0	0	1	0	2											0	0	0	0	0						0	0	0	0	0
192	7/6/2024	2	2	60	1	1	3	0	0	0	0	0	2	1	3	0	0	1	1	8	1	0	2											0	0	0	0	0						0	0	0	0	0
193	2/16/2024	2	2	6	1	3	2	0	0	0	0	0	0	0	0	1	1	2	1	5	1	0	2											0	0	0	0	0						0	0	0	0	0
194	11/20/2023	2	2	156	1	4	3	1	0	0	0	0	0	0	0	0	1	1	1	3	1	0	2											0	0	0	0	0						0	0	0	0	0
195	8/10/2024	2	2	204	1	5	1	0	0	0	0	0	1	1	2	0	0	0	2	6	1	0	2											0	0	0	0	0						0	0	0	0	0
196	7/24/2024	2	1	96	1	4	1	0	0	1	0	0	0	0	0	0	0	0	0	0	1	0	2											0	0	0	0	0						0	0	0	0	0
197	7/4/2024	2	1	72	1	3	2	1	0	0	0	0	0	0	0	0	0	0	1	1	1	0	2											0	0	0	0	0						0	0	0	0	0
198	8/20/2024	2	1	156	2	3	2	1	0	0	0	0	1	0	0	0	0	1	1	3	1	0	2											0	0	0	0	0						0	0	0	0	0
199	7/25/2024	2	2	84	2	4	1	1	0	0	0	0	0	0	0	0	0	0	0	0	1	0	2											0	0	0	0	0						0	0	0	0	0
200	6/29/2024	2	2	84	1	4	3	0	0	0	0	0	0	0	0	0	0	0	0	0	1	0	2											0	0	0	0	0						0	0	0	0	0
201	8/31/2024	2	2	96	1	5	3	0	1	0	0	0	0	0	0	0	0	0	0	0	1	0	2											0	0	0	0	0						0	0	0	0	0
202	5/11/2024	2	2	84	1	3	1	1	0	0	0	0	0	0	0	1	0	0	0	1	1	0	2											0	0	0	0	0						0	0	0	0	0
203	5/10/2024	2	2	120	1	3	2	1	1	0	0	0	0	0	0	0	0	1	1	2	1	0	2											0	0	0	0	0						0	0	0	0	0
204	8/4/2024	2	2	10	1	1	3	0	0	0	0	0	0	0	0	0	0	0	0	0	1	0	2											0	0	0	0	0						0	0	0	0	0
205	4/29/2024	2	2	24	1	1	3	0	0	0	0	0	0	0	0	1	0	2	0	3	1	0	2											0	0	0	0	0						0	0	0	0	0
206	6/27/2024	2	2	120	1	5	1	1	0	0	0	0	0	0	0	0	0	0	1	1	1	0	2											0	0	0	0	0						0	0	0	0	0
207	5/20/2024	2	2	204	1	4	3	0	1	1	0	0	3	2	0	2	0	3	0	10	0	1	2	7/9/2024	2	2	204	1	4	3	0	1	1	0	0	0	1	0	1	0	0	0		0	0	0	0	0	1
208	6/10/2024	2	1	84	1	3	2	0	0	0	0	0	0	0	0	0	0	0	0	0	1	0	2											0	0	0	0	0						0	0	0	0	0
209	5/10/2024	2	1	216	1	3	3	1	1	0	0	0	0	0	0	0	0	0	0	0	1	0	2											0	0	0	0	0						0	0	0	0	0
210	6/7/2024	2	2	6	1	4	3	0	1	0	0	0	1	1	0	0	0	0	0	2	1	0	2											0	0	0	0	0						0	0	0	0	0
211	2/2/2024	2	2	204	1	4	1	0	1	0	0	0	0	0	0	0	0	0	0	0	1	0	2											0	0	0	0	0						0	0	0	0	0
212	5/19/2024	2	2	204	1	3	2	0	0	0	0	0	0	0	0	0	0	0	0	0	1	0	2											0	0	0	0	0						0	0	0	0	0
213	1/7/2024	2	2	96	1	5	3	0	0	0	0	0	0	0	0	0	0	0	0	0	1	0	2											0	0	0	0	0						0	0	0	0	0
214	5/12/2024	2	1	6	2	4	1	0	0	0	0	0	1	1	1	0	0	0	0	3	1	0	2											0	0	0	0	0						0	0	0	0	0
215	7/27/2024	2	2	36	1	3	2	0	1	0	0	0	2	0	1	1	0	2	0	6	1	0	2											0	0	0	0	0						0	0	0	0	0
216	7/4/2024	2	2	9	2	2	1	1	1	0	1	0	0	0	0	0	0	0	0	0	1	0	2											0	0	0	0	0						0	0	0	0	0
217	6/21/2024	2	2	180	1	5	3	0	0	1	0	0	1	0	0	0	0	2	1	4	1	0	2											0	0	0	0	0						0	0	0	0	0
218	5/23/2024	2	1	168	1	3	2	1	0	0	0	0	0	0	0	0	0	1	0	1	1	0	2											0	0	0	0	0						0	0	0	0	0
219	8/11/2024	2	1	204	1	3	2	1	0	0	0	0	0	0	0	0	0	1	0	1	1	0	2											0	0	0	0	0						0	0	0	0	0
220	6/4/2024	2	2	36	2	4	3	1	0	0	0	0	0	0	0	1	0	1	0	2	1	0	2											0	0	0	0	0						0	0	0	0	0
221	8/15/2024	2	2	132	1	4	3	0	0	0	0	0	1	1	1	0	0	0	0	3	1	0	2											0	0	0	0	0						0	0	0	0	0
222	3/8/2024	2	2	96	1	4	3	0	0	1	0	0	0	0	0	0	0	0	1	1	1	0	2											0	0	0	0	0						0	0	0	0	0
223	5/8/2024	2	2	132	1	5	1	0	0	0	0	0	0	0	0	0	0	1	0	1	1	0	2											0	0	0	0	0						0	0	0	0	0
224	6/10/2024	2	2	228	1	3	3	0	0	0	0	0	0	0	0	0	0	0	0	0	1	0	2											0	0	0	0	0						0	0	0	0	0
225	5/18/2024	2	2	84	1	4	1	1	0	0	0	0	0	0	0	0	0	1	0	1	1	0	2											0	0	0	0	0						0	0	0	0	0
226	8/25/2024	2	2	132	2	5	1	1	1	1	0	0	3	0	3	1	0	3	0	10	0	1	2											0	0	0	0	0						0	0	0	0	0
227	6/16/2024	2	2	120	1	5	3	0	0	0	0	0	0	0	0	0	0	1	1	2	1	0	2											0	0	0	0	0						0	0	0	0	0
228	6/27/2024	2	1	156	2	1	3	0	0	0	0	0	0	1	0	0	0	1	0	2	1	0	2											0	0	0	0	0						0	0	0	0	0
229	7/23/2024	2	2	24	1	5	3	0	1	0	0	0	0	0	1	0	0	1	0	2	1	0	2											0	0	0	0	0						0	0	0	0	0
230	8/3/2024	2	1	108	1	3	2	0	0	0	0	0	0	0	0	0	0	1	0	1	1	0	2											0	0	0	0	0						0	0	0	0	0
231	8/22/2024	2	1	180	1	3	2	0	0	0	0	0	0	1	0	1	0	0	0	2	1	0	2											0	0	0	0	0						0	0	0	0	0
232	6/16/2024	2	1	72	1	1	1	0	0	0	0	0	0	0	0	0	0	1	0	1	1	0	2											0	0	0	0	0						0	0	0	0	0
233	5/17/2024	2	1	168	1	3	2	0	1	1	0	0	2	2	2	0	0	2	2	10	0	1	2											0	0	0	0	0						0	0	0	0	0
234	5/18/2024	2	2	2006	1	4	3	0	0	1	0	0	0	0	0	0	0	1	0	1	1	0	2											0	0	0	0	0						0	0	0	0	0
235	8/22/2024	2	2	120	3	5	3	0	1	1	0	0	0	0	0	0	0	0	1	1	1	0	2											0	0	0	0	0						0	0	0	0	0
236	5/25/2024	2	2	158	1	5	3	0	1	0	0	0	0	0	0	0	0	0	0	0	1	0	2											0	0	0	0	0						0	0	0	0	0
237	6/23/2024	2	2	180	1	4	3	0	0	0	0	0	0	0	0	0	0	0	0	0	1	0	2											0	0	0	0	0						0	0	0	0	0
238	6/23/2024	2	2	208	1	1	3	0	0	0	0	0	0	0	0	0	0	0	0	0	1	0	2											0	0	0	0	0						0	0	0	0	0
239	6/4/2024	2	2	108	1	5	3	0	1	0	0	0	0	0	0	1	0	0	0	1	1	0	2											0	0	0	0	0						0	0	0	0	0
240	3/10/2024	2	2	48	1	4	3	0	1	0	0	0	0	0	0	0	1	0	0	1	1	0	2											0	0	0	0	0						0	0	0	0	0
241	8/11/2024	2	2	180	1	1	3	0	0	0	1	0	0	1	0	0	0	0	0	1	1	0	2											0	0	0	0	0						0	0	0	0	0
242	8/16/2024	2	2	208	1	5	3	0	1	0	0	0	1	1	0	1	0	0	0	3	1	0	2											0	0	0	0	0						0	0	0	0	0
243	6/5/2024	2	2	120	1	3	2	0	1	0	0	0	0	0	0	1	0	0	1	2	1	0	2											0	0	0	0	0						0	0	0	0	0
244	6/19/2024	2	1	240	2	1	3	0	0	0	0	0	0	0	0	0	0	1	1	2	1	0	2											0	0	0	0	0						0	0	0	0	0
245	7/5/2024	2	2	48	2	1	3	0	0	0	0	0	0	0	0	0	0	1	0	1	1	0	2											0	0	0	0	0						0	0	0	0	0
246	7/2/2024	2	2	132	2	1	3	1	1	0	0	0	1	1	0	0	0	0	0	2	1	0	2											0	0	0	0	0						0	0	0	0	0
247	6/23/2024	2	2	84	1	5	3	0	1	0	0	0	0	0	0	0	0	1	2	3	1	0	2											0	0	0	0	0						0	0	0	0	0
248	6/12/2024	2	2	36	1	3	2	0	0	0	0	0	0	0	0	0	0	0	1	1	1	0	2											0	0	0	0	0						0	0	0	0	0
249	7/15/2024	2	1	240	2	1	3	1	0	0	0	0	1	1	1	1	1	1	0	6	1	0	2											0	0	0	0	0						0	0	0	0	0
250	6/7/2024	2	2	48	3	3	2	0	0	0	0	0	0	0	0	0	0	0	0	0	1	0	2											0	0	0	0	0						0	0	0	0	0
251	5/27/2024	2	2	84	1	5	1	0	0	0	0	0	0	0	0	0	0	1	0	1	1	0	2											0	0	0	0	0						0	0	0	0	0
252	8/10/2024	2	2	152	2	4	1	0	0	0	0	0	0	0	0	0	0	1	1	2	1	0	2											0	0	0	0	0						0	0	0	0	0
253	7/19/2024	2	1	108	1	5	1	0	0	0	0	0	1	1	1	0	0	0	1	4	1	0	2											0	0	0	0	0						0	0	0	0	0
254	8/5/2024	2	1	156	1	4	1	0	0	0	0	0	0	0	0	0	0	1	1	2	1	0	2											0	0	0	0	0						0	0	0	0	0
255	8/25/2024	2	2	180	2	4	3	0	0	1	0	0	1	0	2	0	0	0	1	4	1	0	2											0	0	0	0	0						0	0	0	0	0
256	8/4/2024	2	2	120	1	4	3	0	0	0	0	0	1	1	1	2	0	0	1	6	1	0	2											0	0	0	0	0						0	0	0	0	0
257	5/18/2024	2	1	240	1	3	2	0	0	0	0	0	3	0	3	0	0	3	3	12	0	1	2											0	0	0	0	0						0	0	0	0	0
258	7/2/2024	2	2	216	1	5	3	0	0	0	0	0	0	0	0	0	0	0	1	1	1	0	2											0	0	0	0	0						0	0	0	0	0
259	6/11/2024	2	2	208	1	3	2	0	1	0	0	0	0	0	0	0	0	1	0	1	1	0	2											0	0	0	0	0						0	0	0	0	0
260	7/3/2024	2	2	132	1	1	1	0	0	0	0	0	1	0	1	0	0	1	0	3	1	0	2											0	0	0	0	0						0	0	0	0	0
261	6/21/2024	2	2	204	1	3	2	0	0	1	0	0	0	0	0	0	0	1	0	1	1	0	2											0	0	0	0	0						0	0	0	0	0
262	7/6/2024	2	2	240	1	5	3	0	0	0	0	0	0	0	0	0	0	0	1	1	1	0	2											0	0	0	0	0						0	0	0	0	0
263	5/17/2024	2	2	128	1	5	1	0	0	1	0	0	0	0	0	1	0	3	0	4	1	0	2											0	0	0	0	0						0	0	0	0	0
264	10/21/2023	2	2	144	2	1	1	1	0	0	0	0	0	0	0	0	0	0	0	0	1	0	2											0	0	0	0	0						0	0	0	0	0
265	9/8/2024	2	2	120	1	4	3	1	0	0	0	0	2	1	1	1	0	0	1	6	1	0	2											0	0	0	0	0						0	0	0	0	0
266	8/28/2024	2	2	48	1	4	3	0	0	0	0	0	1	1	1	0	0	1	0	4	1	0	2											0	0	0	0	0						0	0	0	0	0
267	7/6/2024	2	2	205	2	1	3	0	0	0	0	0	0	0	0	0	0	1	0	1	1	0	2											0	0	0	0	0						0	0	0	0	0
268	8/25/2024	2	2	120	1	4	1	0	1	0	0	0	0	0	0	0	0	0	1	1	1	0	2											0	0	0	0	0						0	0	0	0	0
269	7/31/2024	2	2	144	2	4	3	0	1	1	0	0	3	0	1	0	0	2	1	7	1	0	2											0	0	0	0	0						0	0	0	0	0
270	5/27/2024	2	2	36	1	1	5	0	1	0	0	0	3	1	3	1	3	2	2	15	0	1	2											0	0	0	0	0						0	0	0	0	0
271	6/30/2024	2	2	204	1	4	3	0	0	0	0	0	0	0	0	0	0	0	1	1	1	0	2											0	0	0	0	0						0	0	0	0	0
272	6/20/2024	2	2	204	1	5	3	0	0	0	0	0	0	0	0	0	0	1	0	1	1	0	2											0	0	0	0	0						0	0	0	0	0
273	5/14/2024	2	2	108	1	4	3	0	0	0	0	0	1	0	0	0	0	0	0	1	1	0	2											0	0	0	0	0						0	0	0	0	0
274	2/3/2024	2	1	6	1	3	3	0	1	0	0	0	0	0	0	0	0	1	0	1	1	0	2											0	0	0	0	0						0	0	0	0	0
275	8/16/2024	2	2	6	1	3	2	0	1	0	0	0	0	0	0	0	0	1	0	1	1	0	2											0	0	0	0	0						0	0	0	0	0
276	10/24/2023	2	2	216	1	5	1	0	0	1	0	0	0	0	0	0	0	1	0	1	1	0	2											0	0	0	0	0						0	0	0	0	0
277	7/22/2024	2	2	204	2	5	3	0	0	0	0	0	0	0	0	0	0	0	0	0	1	0	2											0	0	0	0	0						0	0	0	0	0
278	9/5/2024	2	1	24	1	3	2	1	0	0	0	0	0	0	0	0	1	0	0	1	1	0	2											0	0	0	0	0						0	0	0	0	0
279	6/15/2024	2	2	228	1	5	3	0	0	1	0	0	2	1	2	0	1	2	2	10	0	1	2	7/28/2024	2	1	228	1	5	3	0	0	1	0	0	0	1	0	0	0	0	0		0	0	0	0	0	2
280	8/30/2024	2	1	132	1	4	1	0	0	0	0	0	0	0	0	0	0	1	0	1	1	0	2											0	0	0	0	0						0	0	0	0	0
281	7/10/2024	2	2	216	1	5	3	0	1	0	0	0	0	0	0	0	0	1	0	1	1	0	2											0	0	0	0	0						0	0	0	0	0
282	8/12/2024	2	2	72	1	3	2	0	0	1	0	0	0	0	0	0	0	0	0	0	1	0	2											0	0	0	0	0						0	0	0	0	0
283	7/27/2024	2	2	108	2	5	3	0	0	0	0	0	1	0	0	0	0	1	0	2	1	0	2											0	0	0	0	0						0	0	0	0	0
284	6/10/2024	2	2	120	1	5	1	0	0	0	0	0	0	0	0	0	0	1	0	1	1	0	2											0	0	0	0	0						0	0	0	0	0
285	8/15/2024	2	2	228	1	4	5	1	0	0	0	0	2	0	2	2	0	0	2	8	1	0	2											0	0	0	0	0						0	0	0	0	0
286	5/27/2024	2	2	120	2	4	1	0	0	0	0	0	0	0	0	1	0	1	0	2	1	0	2											0	0	0	0	0						0	0	0	0	0
287	6/8/2024	2	1	96	1	4	3	0	0	0	0	0	0	0	0	0	0	0	0	0	1	0	2											0	0	0	0	0						0	0	0	0	0
288	8/4/2024	2	1	204	1	3	2	0	1	0	0	0	0	0	0	0	0	1	1	2	1	0	2											0	0	0	0	0						0	0	0	0	0
289	9/4/2024	2	2	72	1	4	3	0	0	0	0	0	0	0	0	0	0	1	0	1	1	0	2											0	0	0	0	0						0	0	0	0	0
290	12/12/2023	2	2	158	1	3	2	0	0	0	0	0	2	1	0	0	0	3	0	6	1	0	2											0	0	0	0	0						0	0	0	0	0
291	6/5/2024	2	1	6	1	1	3	0	0	0	0	0	2	2	1	0	1	0	0	6	1	0	2											0	0	0	0	0						0	0	0	0	0
292	7/31/2024	2	2	60	2	3	2	0	1	0	0	0	1	1	0	1	0	1	1	5	1	0	2											0	0	0	0	0						0	0	0	0	0
293	9/1/2024	2	1	108	1	3	2	0	0	0	0	0	0	0	0	0	0	0	0	0	1	0	2											0	0	0	0	0						0	0	0	0	0
294	5/19/2024	2	1	48	1	3	3	0	0	1	0	0	3	3	2	2	1	0	1	12	0	1	2											0	0	0	0	0						0	0	0	0	0
295	10/29/2023	2	2	36	1	4	3	1	1	0	0	0	0	0	0	0	0	1	0	1	1	0	2											0	0	0	0	0						0	0	0	0	0
296	1/20/2024	2	2	8	1	4	3	0	0	0	0	0	0	0	0	0	1	0	0	1	1	0	2											0	0	0	0	0						0	0	0	0	0
297	5/22/2024	2	2	228	1	5	3	0	1	1	0	0	1	1	1	1	0	0	1	5	1	0	2											0	0	0	0	0						0	0	0	0	0
298	8/31/2024	2	2	120	4	4	3	0	0	0	0	0	0	0	0	0	0	0	0	0	1	0	2											0	0	0	0	0						0	0	0	0	0
299	6/6/2024	2	2	12	1	5	3	0	1	0	0	0	0	0	0	0	0	1	0	1	1	0	2											0	0	0	0	0						0	0	0	0	0
300	6/1/2024	2	2	36	3	2	3	1	0	0	0	0	0	0	0	0	0	1	0	1	1	0	2											0	0	0	0	0						0	0	0	0	0
301	9/9/2024	2	2	228	2	4	3	0	0	0	0	0	1	1	1	0	0	1	1	5	1	0	2											0	0	0	0	0						0	0	0	0	0
302	9/7/2024	2	1	60	2	1	3	0	1	0	0	0	0	0	0	1	0	0	0	1	1	0	2											0	0	0	0	0						0	0	0	0	0
303	8/29/2024	2	1	336	1	5	3	0	0	1	0	0	0	0	0	1	0	0	0	1	1	0	2											0	0	0	0	0						0	0	0	0	0
304	6/9/2024	2	2	108	2	3	2	1	0	0	0	0	0	0	0	0	0	0	0	0	1	0	2											0	0	0	0	0						0	0	0	0	0
305	7/19/2024	2	2	204	1	5	3	0	0	0	0	0	0	0	0	1	0	1	0	2	1	0	2											0	0	0	0	0						0	0	0	0	0
306	5/23/2024	2	2	60	1	3	3	0	0	0	0	0	0	0	0	0	0	1	0	1	1	0	2											0	0	0	0	0						0	0	0	0	0
307	11/8/2023	2	1	120	2	3	3	0	0	0	0	0	0	0	0	0	0	0	1	1	1	0	2											0	0	0	0	0						0	0	0	0	0
308	6/19/2024	2	2	144	2	5	3	0	0	1	0	0	1	1	1	0	0	1	0	4	1	0	2											0	0	0	0	0						0	0	0	0	0
309	6/24/2024	2	2	216	1	1	1	0	1	0	0	0	2	2	2	1	0	1	2	10	0	1	2											0	0	0	0	0						0	0	0	0	0
310	8/11/2024	2	2	24	1	4	1	0	0	1	0	0	0	0	0	1	0	0	0	1	1	0	2											0	0	0	0	0						0	0	0	0	0
311	9/1/2024	2	2	9	3	1	1	1	0	0	0	0	1	1	1	0	0	2	0	5	1	0	2											0	0	0	0	0						0	0	0	0	0
312	7/22/2024	2	1	192	2	5	1	1	0	0	0	0	2	1	0	0	0	1	0	4	1	0	2											0	0	0	0	0						0	0	0	0	0
313	8/22/2024	2	2	168	1	5	3	0	1	0	0	0	0	0	0	0	0	0	0	0	1	0	2											0	0	0	0	0						0	0	0	0	0
314	5/23/2024	2	2	204	2	5	3	0	0	0	0	0	1	1	0	1	0	0	0	3	1	0	2											0	0	0	0	0						0	0	0	0	0
315	10/30/2023	2	2	72	4	3	2	0	0	0	0	0	0	0	0	1	0	1	0	2	1	0	2											0	0	0	0	0						0	0	0	0	0
316	9/8/2024	2	2	12	1	4	3	0	0	0	0	0	0	1	0	1	0	0	0	2	1	0	2											0	0	0	0	0						0	0	0	0	0
317	8/21/2024	2	1	216	1	3	3	0	0	0	0	0	0	0	0	1	0	2	0	3	1	0	2											0	0	0	0	0						0	0	0	0	0
318	7/30/2024	2	2	228	1	3	3	0	0	0	0	0	0	1	0	0	0	1	0	2	1	0	2											0	0	0	0	0						0	0	0	0	0
319	8/2/2024	2	2	10	1	4	3	0	1	0	0	0	1	1	1	0	1	1	0	5	1	0	2											0	0	0	0	0						0	0	0	0	0
320	7/12/2024	2	2	72	1	4	3	0	0	0	0	0	3	2	2	3	1	1	2	14	0	1	2											0	0	0	0	0						0	0	0	0	0
321	8/20/2024	2	2	36	1	3	3	0	0	0	0	0	0	0	0	0	0	0	1	1	1	0	2											0	0	0	0	0						0	0	0	0	0
322	7/5/2024	2	1	120	2	1	1	1	0	0	0	0	0	0	0	1	0	0	0	1	1	0	2											0	0	0	0	0						0	0	0	0	0
323	9/7/2024	2	2	84	1	4	3	0	0	0	0	0	0	0	0	0	0	1	0	1	1	0	2											0	0	0	0	0						0	0	0	0	0
324	6/27/2024	2	2	60	1	4	3	0	0	0	0	0	0	0	0	0	0	0	0	0	1	0	2											0	0	0	0	0						0	0	0	0	0
325	8/19/2024	2	2	156	1	5	3	0	0	0	0	0	1	1	1	3	0	0	0	6	1	0	2											0	0	0	0	0						0	0	0	0	0
326	8/1/2024	2	2	72	1	1	3	0	0	1	0	0	1	1	1	0	0	2	0	5	1	0	2											0	0	0	0	0						0	0	0	0	0
327	7/30/2024	2	1	60	2	4	3	0	0	1	0	0	0	0	0	0	0	1	1	2	1	0	2											0	0	0	0	0						0	0	0	0	0
328	5/20/2024	2	2	120	1	1	3	0	0	0	0	0	0	0	0	0	1	0	1	2	1	0	2											0	0	0	0	0						0	0	0	0	0
329	5/22/2024	2	2	168	1	4	3	0	0	0	0	0	0	0	0	1	0	0	1	2	1	0	2											0	0	0	0	0						0	0	0	0	0
330	8/20/2024	2	2	10	2	3	2	0	0	0	0	0	0	0	0	1	0	1	0	2	1	0	2											0	0	0	0	0						0	0	0	0	0
331	8/29/2024	2	2	120	1	5	3	0	0	0	0	0	1	1	1	1	0	1	0	5	1	0	2											0	0	0	0	0						0	0	0	0	0
332	4/30/2024	2	2	36	1	1	1	0	0	0	0	0	1	0	0	1	0	0	1	3	1	0	2											0	0	0	0	0						0	0	0	0	0
333	6/7/2024	2	1	6	1	3	3	0	0	0	0	0	0	1	0	1	0	1	0	3	1	0	2											0	0	0	0	0						0	0	0	0	0
334	7/1/2024	2	2	23	1	4	3	0	1	1	0	0	0	0	1	0	0	1	1	3	1	0	2											0	0	0	0	0						0	0	0	0	0
335	6/13/2024	2	2	48	1	4	1	1	0	0	0	0	2	1	2	2	0	1	2	10	0	1	2											0	0	0	0	0						0	0	0	0	0
336	9/16/2024	2	2	24	1	4	4	0	0	0	0	0	1	0	0	0	0	0	0	1	1	0	2											0	0	0	0	0						0	0	0	0	0
337	8/9/2024	2	1	10	1	3	3	0	0	0	0	0	2	1	1	0	0	0	1	5	1	0	2											0	0	0	0	0						0	0	0	0	0
338	8/4/2024	2	2	16	4	5	3	0	0	0	0	0	0	0	0	0	0	0	0	0	1	0	2											0	0	0	0	0						0	0	0	0	0
339	6/20/2024	2	1	48	1	1	3	0	1	0	0	0	0	0	0	0	1	1	0	2	1	0	2											0	0	0	0	0						0	0	0	0	0
340	12/29/2023	2	1	8	2	1	3	0	0	0	0	0	0	1	0	0	1	0	1	3	1	0	2											0	0	0	0	0						0	0	0	0	0
341	3/17/2024	2	2	60	3	4	3	1	0	0	0	0	1	0	1	1	0	1	1	5	1	0	2											0	0	0	0	0						0	0	0	0	0
342	1/21/2024	2	2	6	1	5	3	0	0	0	0	0	1	0	0	1	0	2	0	4	1	0	2											0	0	0	0	0						0	0	0	0	0
343	7/26/2024	2	2	8	1	1	3	0	0	0	0	0	0	1	0	0	1	1	0	3	1	0	2											0	0	0	0	0						0	0	0	0	0
344	8/16/2024	2	2	192	1	3	3	0	0	0	0	0	1	1	1	0	0	1	0	4	1	0	2											0	0	0	0	0						0	0	0	0	0
345	6/20/2024	2	1	204	2	3	2	0	0	0	0	0	2	1	0	0	0	2	0	5	1	0	2											0	0	0	0	0						0	0	0	0	0
346	1/9/2024	2	2	168	1	3	2	1	0	0	0	0	0	0	0	0	1	1	1	3	1	0	2											0	0	0	0	0						0	0	0	0	0
347	6/9/2024	2	2	48	1	3	2	1	0	1	0	0	3	1	1	3	0	1	1	10	0	1	2											0	0	0	0	0						0	0	0	0	0
348	5/15/2024	2	2	192	1	5	3	0	1	0	0	0	3	1	2	0	0	1	1	8	1	0	2											0	0	0	0	0						0	0	0	0	0
[truncated: 67 more columns]
